# Supplementary material for: AFTM: a database of transmembrane regions in the human proteome predicted by AlphaFold
Source: Database (Oxford). 2023 Mar 14;2023:baad008. doi: 10.1093/database/baad008 (PMC10013729; doi:10.1093/database/baad008)
Supplement: baad008_Supp [file baad008_supp.zip]

Archive with 1 entries (1 files):
- suppl_data/AFTM_supplement1_DB.docx
